# Supplementary material for: Adaptive Optics-Transscleral Flood Illumination Imaging of Retinal Pigment Epithelium in Dry Age-Related Macular Degeneration
Source: Cells. 2025 Apr 24;14(9):633. doi: 10.3390/cells14090633 (PMC12071642; doi:10.3390/cells14090633)
Supplement: Supplementary file 1 [file cells-14-00633-s001.zip]

Archive with 12 entries (12 files):
- AO-TFI_AMD_FigS1.png
- AO-TFI_AMD_FigS2.png
- AOTFI-AMD_MovieS1.wmv
- AOTFI-AMD_MovieS2.wmv
- AOTFI-AMD_MovieS3.wmv
- AOTFI-AMD_MovieS4.wmv
- AOTFI-AMD_MovieS5.wmv
- AOTFI-AMD_MovieS6.wmv
- AOTFI-AMD_MovieS7.wmv
- AOTFI-AMD_MovieS8.wmv
- Cells-3592216_Supplementary-fig.pdf
- Cells-3592216_Supplementary-movies_legends.pdf
